# Supplementary material for: Effects of Near-Natural Forest Management on Soil Microbial Communities in the Temperate–Subtropical Transition Zone of China
Source: Microorganisms. 2025 Aug 15;13(8):1906. doi: 10.3390/microorganisms13081906 (PMC12388296; doi:10.3390/microorganisms13081906)
Supplement: Supplementary file 1 [file microorganisms-13-01906-s001.zip]

Archive with 1 entries (1 files):
- microorganisms-3779857-supplementary.pdf
